# Supplementary material for: A Study on Staging Cystic Echinococcosis Using Machine Learning Methods
Source: Bioengineering (Basel). 2025 Feb 13;12(2):181. doi: 10.3390/bioengineering12020181 (PMC11852189; doi:10.3390/bioengineering12020181)
Supplement: Supplementary file 1 [file bioengineering-12-00181-s001.zip]

Archive with 4 entries (4 files):
- Dataset2_US.pdf
- __MACOSX/._Dataset2_US.pdf
- Dataset3_MRI.pdf
- __MACOSX/._Dataset3_MRI.pdf
